# Supplementary material for: Establishment of High-Efficiency Screening System for Gene Deletion in Fusarium venenatum TB01
Source: J Fungi (Basel). 2022 Feb 10;8(2):169. doi: 10.3390/jof8020169 (PMC8878023; doi:10.3390/jof8020169)
Supplement: Supplementary file 1 [file jof-08-00169-s001.zip]

Archive with 1 entries (1 files):
- jof-1577049-supplementary.pdf
